# Supplementary material for: Brevicoryne brassicae aphids interfere with transcriptome responses of Arabidopsis thaliana to feeding by Plutella xylostella caterpillars in a density-dependent manner
Source: Oecologia. 2016 Oct 22;183(1):107–20. doi: 10.1007/s00442-016-3758-3 (PMC5239811; doi:10.1007/s00442-016-3758-3)
Supplement: Supplementary file 3 — Supplementary material 3 (XLSX 38 kb) [file 442_2016_3758_MOESM3_ESM.xlsx]

## Sheet: Annotation - Induced genes
Brevicoryne brassicae aphids interfere with the whole-genome transcriptional responses of Arabidopsis thaliana to feeding by Plutella xylostella caterpillars in a density-dependent manner
Oecologia
Anneke Kroes, Colette Broekgaarden, Marcos Castellanos Uribe, Sean May, Joop JA van Loon, Marcel Dicke
Wageningen University, annekekroes@hotmail.com
ESM 3A. Annotation for differentially expressed induced genes within each GO cluster for biological processes (using DAVID Functional Annotation Clustering). Only clusters are shown with an enrichment score ≥ 1.3 for pair-wise comparisons among Control (CT), P. xylostella (PX), 'dual low density' (LD) and 'dual high density' (HD) at 24 and 48 h.
24 H								48 H
PX (vs CT)		LD (vs CT)		HD (vs CT)		HD (vs PX)		PX (vs CT)		LD (vs CT)		HD (vs CT)		LD (vs PX)
Cluster 1	Enrichment score: 2.89	Cluster 1	Enrichment score: 9.14	Cluster 1	Enrichment score: 8.36	Cluster 1	Enrichment score: 3.01	Cluster 1	Enrichment score: 3.45	Cluster 1	Enrichment score: 9.03	Cluster 1	Enrichment score: 2.82	Cluster 1	Enrichment score: 2.05
AGI	Description	AGI	Description	AGI	Description	AGI	Description	AGI	Description	AGI	Description	AGI	Description	AGI	Description
AT1G52400	beta glucosidase 18	AT1G61120	(E,E)-geranyllinalool synthase, TPS04	AT1G28330	dormancy-associated protein-like 1	AT1G49720	ABSCISIC ACID-INSENSITIVE 5-like protein 4, ABF1	AT4G23600	Coronatine induced 3	AT1G29510	BTB AND TAZ DOMAIN PROTEIN 2, involved in different responses such as to ABA, auxin, JA, SA and wounding	AT1G18710	myb domain protein 47	AT1G19610	AT1G19610
AT2G26020	PLANT DEFENSIN 1.2B	AT2G34810	FAD-binding and BBE domain-containing protein	AT1G61120	(E,E)-geranyllinalool synthase, TPS04	AT2G23460	AT2G23460	AT5G61890	Ethylene-responsive transcription factor, ERF114	AT2G26740	soluble epoxide hydrolase	AT1G65360	Type 1 MADS-box gene that control female gametophyte development	AT2G26020	AT2G26020
AT2G43550	defensin-like protein 197	AT4G23600	Coronatine induced 3	AT2G24850	AT2G24850	AT4G17870	Abscisic acid receptor PYR1	AT3G16470	JA-responsive protein 1, JR1	AT3G48360	myb domain protein 73	AT1G77950	MADS-box	AT2G43510	defensin-like protein 195
AT3G04720	Hevein-like protein, PR4	AT5G44420	PLANT DEFENSIN 1.2	AT2G26740	soluble epoxide hydrolase	AT5G35750	Histidine kinase 2, AHK2	AT1G70700	Protein TIFY 7, JAZ9	AT4G23600	Coronatine induced 3	AT2G24430	NAC domain containing protein 38	AT5G44420	AT5G44420
AT1G17380	Protein TIFY 11A, JAZ5	AT5G47220	Ethylene-responsive transcription factor 2	AT2G34810	FAD-binding and BBE domain-containing protein	AT5G58670	Phosphoinositide phospholipase C 1, PLC1	AT5G24780	Vegetative storage protein 1	AT4G37260	BTB and TAZ domain protein 1	AT3G48360	BTB AND TAZ DOMAIN PROTEIN 2, involved in different responses such as to ABA, auxin, JA, SA and wounding	AT5G44430	AT5G44430
AT1G70700	Protein TIFY 7, JAZ9	AT3G16470	Jacalin-related lecting 35	AT2G42580	TETRATRICOPETIDE-REPEAT THIOREDOXIN-LIKE 3, involved in auxin signalling	AT3G50500	Serine/threonine-protein kinase, SRK2D			AT5G44420	PLANT DEFENSIN 1.2	AT4G01520	NAC domain containing protein 67	AT2G26560	phospholipase A 2A
AT1G45145	Thioredoxin H-type 5	AT1G19180	Protein TIFY 10A, JAZ1	AT3G16530	legume lectin-like protein	AT3G47620	Transcription factor TCP14			AT5G63160	BTB and TAZ domain protein 1	AT5G22890	C2H2 and C2HC zinc finger-containing protein	AT2G40000	HS1 PRO-1 2-like protein
AT5G24780	Vegetative storage protein 1	AT1G74950	Protein TIFY 10B	AT1G69040	ACT DOMAIN REPEAT 4, involved in response to cytokinin	AT2G42580	TETRATRICOPETIDE-REPEAT THIOREDOXIN-LIKE 3, involved in auxin signalling			AT5G67480	BTB and TAZ domain protein, involved in response to auxin, gibberellin, JA and SA	AT5G40220	MADS-box	AT4G12480	AT4G12480
Cluster 2	Enrichment score: 2.31	AT1G72450	Protein TIFY 11B, JAZ6	AT4G08950	Phosphate-responsive 1 family protein	AT1G19220	Auxin response factor 19			AT1G21910	Ethylene-responsive transcription factor ERF012	AT5G41200	MADS-box	AT4G12490	bifunctional inhibitor/lipid-transfer protein/seed storage 2S albumin-like protein
AGI	Description	AT1G70700	Protein TIFY 7, JAZ9	AT4G23600	Coronatine induced 3	AT1G04240	Auxin-responsive protein IAA3			AT5G61590	Ethylene-responsive transcription factor ERF107	AT5G67480	BTB and TAZ domain protein, involved in response to SA, JA and wounding	AT5G64120	peroxidase 71
AT1G61120	(E,E)-geranyllinalool synthase, TPS04	AT5G24780	Vegetative storage protein 1	AT5G07010	sulfotransferase 2A	AT5G39340	Histidine-containing phosphotransfer protein 3			AT5G61890	Ethylene-responsive transcription factor ERF114	AT5G64750	Ethylene-responsive transcription factor, ABR1	Cluster 2	Enrichment score: 1.91
AT4G23600	Cystine lyase, CORI3	AT5G24770	Vegetative storage protein 2	AT5G44420	PLANT DEFENSIN 1.2	AT1G19050	Two-component response regulator ARR7			AT1G76930	Extensin-1	AT1G77640	Ethylene-responsive transcription factor, ERF013	AGI	Description
AT3G16470	JA-responsive protein 1, JR1	AT2G06050	12-oxophytodienoate reductase 3	AT5G67480	BTB and TAZ domain protein, involved in response to auxin, gibberellin, JA and SA	AT1G28330	dormancy-associated protein-like 1			AT4G02520	Glutathione S-transferase PM24	AT5G61890	Ethylene-responsive transcription factor, ERF114	AT1G29440	AT1G29440
AT1G17380	Protein TIFY 11A, JAZ5	AT1G72520	PLAT/LH2 domain-containing lipoxygenase family protein	AT5G42650	Allene oxide synthase, chloroplastic	AT2G26740	soluble epoxide hydrolase			AT3G04720	Hevein-like protein	AT5G07310	Ethylene-responsive transcription factor, ERF115	AT1G29510	SAUR-like auxin-respionsive protein family
AT1G70700	Protein TIFY 7, JAZ9	AT4G24350	phosphorylase family protein	AT5G05730	Anthranilate synthase component I-1, chloroplastic	AT3G16530	legume lectin-like protein			AT1G03850	Monothiol glutaredoxin-S13	AT3G15500	NAC domain-containing protein 55	AT2G26740	soluble epoxide hydrolase
AT5G24780	Vegetative storage protein 1	Cluster 2	Enrichment score: 2.15	AT3G47340	Asparagine synthetase [glutamine-hydrolyzing]	AT1G69040	ACT DOMAIN REPEAT 4, involved in response to cytokinin			AT4G36410	Probable ubiquitin carrier protein E2 17	AT4G18170	Probable WRKY transcription factor 28	AT3G48360	BTB AND TAZ DOMAIN PROTEIN 2, involved in different responses such as to ABA, auxin, JA, SA and wounding
AT3G04720	Hevein-like protein, PR4	AGI	Description	AT5G47220	Ethylene-responsive transcription factor 2	AT4G08950	Phosphate-responsive 1 family protein			AT4G26150	Putative GATA transcription factor 20	AT1G30135	Protein TIFY 5A	AT5G63160	BTB and TAZ domain protein 1
		AT2G06050	12-oxophytodienoate reductase 3	AT1G19570	Glutathione S-transferase DHAR1, mitochondrial	AT4G34760	AT4G34760			AT5G57560	Xyloglucan endotransglucosylase/hydrolase protein 22	AT2G34600	Protein TIFY 5B	AT5G67480	BTB and TAZ domain protein, involved in response to SA, JA and wounding
		AT1G52400	beta glucosidase 18	AT4G02520	Glutathione S-transferase PM24	AT5G14920	AT5G14920			AT1G61120	(E,E)-geranyllinalool synthase, TPS04	AT5G13220	Protein TIFY 9	AT5G57560	Xyloglucan endotransglucosylase/hydrolase protein 22
		AT2G03933	defensin-like protein 59	AT3G04720	Hevein-like protein	AT5G18020	SAUR-like auxin-responsive protein			AT2G34810	FAD-binding and BBE domain-containing protein	AT2G18810	AT2G18810	AT5G44420	AT5G44420
		AT2G26020	PLANT DEFENSIN 1.2B	AT2G24210	Myrcene/ocimene synthase 1, chloroplastic TPS10	AT5G44420	PLANT DEFENSIN 1.2			AT2G40000	HS1 PRO-1 2-like protein	AT3G44660	Putative histone deacetylase 10	AT1G21910	Ethylene-responsive transcription factor ERF012
		AT2G43530	defensin-like protein 194	AT3G16470	Jacalin-related lecting 35	AT5G67480	BTB and TAZ domain protein, involved in response to auxin, gibberellin, JA and SA			AT3G47340	Asparagine synthetase [glutamine-hydrolyzing]	AT4G31800	WRKY transcription factor 18	AT4G26150	Putative GATA transcription factor 20
		AT1G52410	TSK-associating protein 1	AT5G58670	Phosphoinositide phospholipase C 1	AT3G47340	Asparagine synthetase [glutamine-hydrolyzing]			AT3G16470	Jacalin-related lecting 35	AT1G61120	(E,E)-geranyllinalool synthase, TPS04	AT2G40000	HS1 PRO-1 2-like protein
		AT5G44420	PLANT DEFENSIN 1.2	AT2G25930	Protein EARLY FLOWERING 3	AT4G36410	Probable ubiquitin carrier protein E2 17			AT3G15500	NAC domain-containing protein 55	AT5G07010	sulfotransferase 2A	AT3G15500	NAC domain-containing protein 55
		AT3G04720	Hevein-like protein, PR4	AT1G19180	Protein TIFY 10A, JAZ1	AT1G08930	Sugar transporter ERD6			AT5G49520	Probable WRKY transcription factor 48	AT1G19830	SAUR-like auxin-respionsive protein family	AT4G11360	RING-H2 zinc finger protein RHA1b
		Cluster 3	Enrichment score: 2.14	AT1G74950	Protein TIFY 10B	AT5G50915	Transcription factor bHLH137			AT1G19180	Protein TIFY 10A JAZ1	Cluster 2	Enrichment score: 2.28	Cluster 3	Enrichment score: 1.38
		AGI	Description	AT1G17380	Protein TIFY 11A, JAZ5	AT2G06850	Xyloglucan endotransglucosylase/hydrolase protein 4			AT1G74950	Protein TIFY 10B	AGI	Description	AGI	Description
		AT2G06050	12-oxophytodienoate reductase 3	AT1G72450	Protein TIFY 11B, JAZ6	AT1G49300	AT1G49300			AT2G34600	Protein TIFY 5B	AT1G52400	beta glucosidase 18	AT4G15700	Monothiol glutaredoxin-S3
		AT1G52400	beta glucosidase 18	AT1G70700	Protein TIFY 7, JAZ9	AT3G15060	AT3G15060			AT1G70700	Protein TIFY 7 JAZ9	AT2G34930	disease resistance-like protein/LRR domain-containing protein	AT4G15670	Monothiol glutaredoxin-S7
		AT2G03933	defensin-like protein 59	AT5G13220	Protein TIFY 9	AT5G60860	AT5G60860			AT5G13220	Protein TIFY 9	AT4G11760	defensin-like protein 151
		AT2G26020	PLANT DEFENSIN 1.2B	AT1G08930	Sugar transporter ERD6	AT1G09570	Phytochrome A			AT4G11360	RING-H2 zinc finger protein RHA1b	AT4G12470	azelaic acid induced 1
		AT2G43530	defensin-like protein 194	AT1G32640	Transcription factor MYC2	AT1G22740	Ras-related protein Rab7			AT4G17230	Scarecrow-like protein 13	AT4G12490	bifunctional inhibitor/lipid-transfer protein/seed storage 2S albumin-like protein
		AT1G52410	TSK-associating protein 1	AT3G02140	UPF0737 protein AFP4	AT3G61460	AT3G61460			AT2G35930	U-box domain-containing protein 23	AT5G64750	Ethylene-responsive transcription factor ABR1
		AT5G44420	PLANT DEFENSIN 1.2	AT5G24780	Vegetative storage protein 1 VSP1	Cluster 2	Enrichment score: 1.87			AT5G24780	Vegetative storage protein 1	AT5G61890	Ethylene-responsive transcription factor ERF114
		AT3G04720	Hevein-like protein	AT5G24770	Vegetative storage protein 2 VSP2	AGI	Description			AT4G31800	WRKY transcription factor 18	AT4G31800	WRKY transcription factor 18
		Cluster 4	Enrichment score: 1.40	AT4G31800	WRKY transcription factor 18	AT3G23550	mate efflux domain-containing protein			Cluster 2	Enrichment score: 2.23	AT1G51890	putative leucine-rich repeat protein kinase
		AGI	Description	AT4G30270	Xyloglucan endotransglucosylase/hydrolase protein 24	AT4G36670	Probable polyol transporter 6			AGI	Description	AT1G57630	Toll-Interleukin-Resistance domain-containing protein
		AT2G06050	12-oxophytodienoate reductase 3	Cluster 2	Enrichment score: 2.9	AT1G11260	Sugar transport protein 1			AT1G52400	beta glucosidase 18	AT5G27060	receptor like protein 53
		AT1G72520	PLAT/LH2 domain-containing lipoxygenase family protein	AGI	Description	AT3G19930	Sugar transport protein 4			AT2G26020	AT2G26020	AT1G30135	Protein TIFY 5A
		AT3G25760	Allene oxide cyclase 1, chloroplastic	AT5G20250	Involved in the synthesis of raffinose, a major soluble carbohydrate in seeds	AT1G08930	Sugar transporter ERD6			AT2G34930	disease resistance-like protein/LRR domain-containing protein	AT2G34600	Protein TIFY 5B
		AT3G25770	Allene oxide cyclase 2, chloroplastic	AT3G25770	Allene oxide cyclase 2, chloroplastic	AT1G08890	Sugar transporter ERD6-like 1			AT2G43510	defensin-like protein 195	AT5G13220	Protein TIFY 9
		AT1G61120	(E,E)-geranyllinalool synthase, TPS04	AT2G25930	Protein EARLY FLOWERING 3	Cluster 3	Enrichment score: 1.76			AT2G43530	defensin-like protein 194	AT5G24780	Vegetative storage protein 1
		AT1G52410	TSK-associating protein 1	AT4G23600	Coronatine induced 3	AGI	Description			AT1G52410	TSK-associating protein 1	Cluster 3	Enrichment score: 1.51
				AT5G07440	Glutamate dehydrogenase 2	AT1G28330	dormancy-associated protein-like 1			AT5G44420	AT5G44420	AGI	Description
				AT4G02520	Glutathione S-transferase PM24	AT2G23460	AT2G23460			AT5G61890	Ethylene-responsive transcription factor ,ERF114	AT1G65360	Type 1 MADS-box gene that control female gametophyte development
				AT2G21660	Glycine-rich RNA-binding protein 7	AT3G47340	Asparagine synthetase [glutamine-hydrolyzing]			AT3G04720	Hevein-like protein	AT5G40220	MADS-box
				AT3G04720	Hevein-like protein	AT3G16530	legume lectin-like protein			AT5G64120	Peroxidase 71	AT5G41200	MADS-box
				AT1G50460	Hexokinase-3	AT3G61460	AT3G61460			AT4G31800	WRKY transcription factor 18	AT5G64750	Ethylene-responsive transcription factor, ABR1
				AT3G16470	Jacalin-related lecting 35	AT1G08930	Sugar transporter ERD6			AT1G72520	lipoxygenase 4	AT1G77640	Ethylene-responsive transcription factor, ERF013
				AT5G58670	Phosphoinositide phospholipase C 1	AT1G19050	Two-component response regulator ARR7			AT2G26560	phospholipase A 2A	AT5G61890	Ethylene-responsive transcription factor, ERF114
				AT2G30250	Probable WRKY transcription factor 25	Cluster 4	Enrichment score: 1.53			AT2G40000	HS1 PRO-1 2-like protein	AT5G07310	Ethylene-responsive transcription factor, ERF115
				AT5G23860	Tubulin beta-8 chain	AGI	Description			AT5G27060	receptor like protein 53	AT3G15500	NAC domain-containing protein 55
				AT3G02140	UPF0737 protein AFP4	AT5G64570	AT5G64570			AT5G36220	Cytochrome P450 81D1	AT4G18170	Probable WRKY transcription factor 28
				AT5G24770	Vegetative storage protein 2 VSP2	AT2G01850	Probable xyloglucan endotransglucosylase/hydrolase protein 27			AT4G02520	Glutathione S-transferase PM24	AT1G30135	Protein TIFY 5A
				Cluster 3	Enrichment score: 2.63	AT1G14720	Probable xyloglucan endotransglucosylase/hydrolase protein 28			AT5G06860	Polygalacturonase inhibitor 1	AT2G34600	Protein TIFY 5B
				AGI	Description	AT1G24792	UDP-3-O-[3-hydroxymyristoyl] N-acetylglucosamine deacetylase			AT5G06870	Polygalacturonase inhibitor 2	AT5G13220	Protein TIFY 9
				AT1G61890	MATE efflux family protein	AT1G32170	Xyloglucan endotransglucosylase/hydrolase protein 4			AT1G19180	Protein TIFY 10A	AT2G18810	AT2G18810
				AT1G66760	MATE efflux family protein	AT4G03210	Xyloglucan endotransglucosylase/hydrolase protein 9			AT1G74950	Protein TIFY 10B	AT3G44660	Putative histone deacetylase 10
				AT3G23550	mate efflux domain-containing protein					AT2G34600	Protein TIFY 5B	AT4G31800	WRKY transcription factor 18
				AT4G39030	Enhanced disease susceptibility 5					AT1G70700	Protein TIFY 7	AT1G18710	myb domain protein 47
				AT4G36670	Probable polyol transporter 6					AT5G13220	Protein TIFY 9	AT1G77950	MADS-box
				AT1G11260	Sugar transport protein 1					AT2G35930	U-box domain-containing protein 23	AT3G48360	BTB AND TAZ DOMAIN PROTEIN 2, involved in different responses such as to ABA, auxin, JA, SA and wounding
				AT3G19930	Sugar transport protein 4					AT5G24780	Vegetative storage protein 1	AT5G67480	BTB and TAZ domain protein, involved in response to SA, JA and wounding
				AT1G08930	Sugar transporter ERD6							AT2G24430	NAC domain containing protein 38
				AT1G08890	Sugar transporter ERD6-like 1							AT4G01520	NAC domain containing protein 67
				AT1G08920	Sugar transporter ERD6-like 3							AT5G22890	C2H2 and C2HC zinc finger-containing protein
				Cluster 4	Enrichment score: 2.57
				AGI	Description
				AT1G72520	PLAT/LH2 domain-containing lipoxygenase family protein
				AT4G39030	Enhanced disease susceptibility 5
				AT5G47220	Ethylene-responsive transcription factor 2, ERF2
				AT4G02520	Glutathione S-transferase, PM24
				AT2G21660	Glycine-rich RNA-binding protein 7
				AT1G52040	myrosinase-binding protein 1
				AT5G06870	Polygalacturonase inhibitor 2, PGIP2
				At1g66100	Probable thionin-2.4
				AT1G19180	Protein TIFY 10A, JAZ1
				AT1G74950	Protein TIFY 10B
				AT1G17380	Protein TIFY 11A, JAZ5
				AT1G72450	Protein TIFY 11B, JAZ6
				AT1G70700	Protein TIFY 7
				AT5G13220	Protein TIFY 9
				AT5G24780	Vegetative storage protein 1, VSP1
				AT5G24770	Vegetative storage protein 2 VSP2
				AT2G06050	12-oxophytodienoate reductase 3 OPR3
				AT1G52400	AT1G52400
				AT2G23560	AT2G23560
				AT2G26020	AT2G26020
				AT2G34930	AT2G34930
				AT2G43510	AT2G43510
				AT2G43530	defensin-like protein 194
				AT2G43550	defensin-like protein 197
				AT1G52410	TSK-associating protein 1
				AT4G12490	bifunctional inhibitor/lipid-transfer protein/seed storage 2S albumin-like protein
				AT5G44420	PLANT DEFENSIN 1.2
				AT5G42650	Allene oxide synthase, chloroplastic
				AT1G19570	Glutathione S-transferase DHAR1, mitochondrial
				AT3G04720	Hevein-like protein
				At1g11580	Pectinesterase/pectinesterase inhibitor 18
				AT1G45145	Thioredoxin H-type 5
				AT4G31800	WRKY transcription factor 18
				Cluster 5	Enrichment score: 1.64
				AGI	Description
				AT1G61890	MATE efflux family protein
				AT1G66760	MATE efflux family protein
				AT3G23550	mate efflux domain-containing protein
				AT4G39030	Enhanced disease susceptibility 5
				AT4G36670	Probable polyol transporter 6
				AT1G11260	Sugar transport protein 1
				AT3G19930	Sugar transport protein 4
				AT1G08930	Sugar transporter ERD6
				AT1G08890	Sugar transporter ERD6-like 1
				AT1G08920	Sugar transporter ERD6-like 3
				Cluster 6	Enrichment score: 1.54
				AGI	Description
				AT3G16530	legume lectin-like protein
				AT5G47220	Ethylene-responsive transcription factor 2 ERF2
				AT1G08930	Sugar transporter ERD6
				AT1G32640	Transcription factor MYC2
				AT4G31800	WRKY transcription factor 18
				Cluster 7	Enrichment score: 1.46
				AGI	Description
				AT2G06050	12-oxophytodienoate reductase 3 OPR3
				AT2G15090	3-ketoacyl-CoA synthase 8
				AT1G07420	Methylsterol monooxygenase 2-1
				AT1G72520	PLAT/LH2 domain-containing lipoxygenase family protein
				AT1G52410	TSK-associating protein 1
				AT5G28237	tryptophan synthase beta chain
				AT3G25760	Allene oxide cyclase 1, chloroplastic AOC1
				AT3G25770	Allene oxide cyclase 2, chloroplastic
				AT5G42650	Allene oxide synthase, chloroplastic
				AT5G05730	Anthranilate synthase component I-1, chloroplastic
				AT3G47340	Asparagine synthetase 1
				AT1G10070	Branched-chain-amino-acid aminotransferase 2, chloroplastic
				AT4G39030	Enhanced disease susceptibility 5
				AT3G22740	Homocysteine S-methyltransferase 3
				AT2G19800	Inositol oxygenase 2
				AT3G30775	Proline dehydrogenase, mitochondrial
				AT1G76090	24-methylenesterol C-methyltransferase 3
				AT1G61120	(E,E)-geranyllinalool synthase, TPS04
				AT2G24210	Myrcene/ocimene synthase 1, chloroplastic TPS10
				AT5G07010	sulfotransferase 2A

## Sheet: Annotation - Repressed genes
ESM 3B. Annotation for differentially expressed repressed genes within each GO cluster for biological processes (using DAVID Functional Annotation Clustering). Only clusters are shown with an enrichment score ≥ 1.3 for pair-wise comparisons among Control (CT), P. xylostella (PX), 'dual low density' (LD) and 'dual high density' (HD) at 48 h.
48 H
HD (vs CT)		HD (vs PX)
Cluster 1	Enrichment score: 4.78	Cluster 1	Enrichment score: 2.06 / photosynthesis
AGI	Description	AGI	Description
AT1G14150	Encodes a subunit of the NAD(P)H dehydrogenase complex	AT1G27730	AT1G27730
AT2G01590	chlororespiratory reduction 3	AT5G35220	Peptidase M50 family protein
AT5G35220	Peptidase M50 family protein	AT5G57030	Lycopene epsilon cyclase, chloroplastic
AT5G57030	Lycopene epsilon cyclase, chloroplastic	AT4G21280	Oxygen-evolving enhancer protein 3-1, chloroplastic
AT4G21280	Oxygen-evolving enhancer protein 3-1, chloroplastic	AT2G20260	Photosystem I reaction center subunit IV B, chloroplastic
AT1G55670	Photosystem I reaction center subunit V, chloroplastic	AT1G55670	Photosystem I reaction center subunit V, chloroplastic
AT4G21280	Photosystem II 22 kDa protein, chloroplastic	AT2G05620	Protein PROTON GRADIENT REGULATION 5, chloroplastic
AT2G05620	Protein PROTON GRADIENT REGULATION 5, chloroplastic	AT1G77090	PsbP domain-containing protein 4, chloroplastic
AT1G77090	PsbP domain-containing protein 4, chloroplastic	AT2G39470	PsbP-like protein 2, chloroplastic
AT5G11450	PsbP domain-containing protein 5, chloroplastic	AT5G38430	Ribulose bisphosphate carboxylase small chain 1B, chloroplastic
AT3G55330	PsbP-like protein 1, chloroplastic	Cluster 2	Enrichment score: 1.98
AT5G38430	Ribulose bisphosphate carboxylase small chain 1B, chloroplastic	AGI	Description
Cluster 2	Enrichment score: 1.97	AT3G53890	40S ribosomal protein S21-1
AGI	Description	AT2G40510	40S ribosomal protein S26-2
AT1G12000	pyrophosphate--fructose-6-phosphate 1-phosphotransferase	AT3G56340	40S ribosomal protein S26-3
AT1G12900	glyceraldehyde 3-phosphate dehydrogenase A subunit 2	AT5G03850	40S ribosomal protein S28-1
AT1G13440	Glyceraldehyde-3-phosphate dehydrogenase, key enzyme in glycolysis	AT5G13510	50S ribosomal protein L10, chloroplastic
AT1G20950	putative pyrophosphate-dependent phosphofructokinase alpha subunit	AT4G17560	50S ribosomal protein L19-1, chloroplastic
AT4G26520	Fructose-bisphosphate aldolase, cytoplasmic isozyme	AT3G28900	60S ribosomal protein L34-3
AT1G53240	Malate dehydrogenase 1, mitochondrial	AT3G17170	Translation elongation factor EF1B/ribosomal protein S6 family protein
AT1G71100	Probable ribose-5-phosphate isomerase	AT1G54380	AT1G54380
AT1G32550	Encodes FdC2, a ferredoxin protein	Cluster 3	Enrichment score: 1.56
AT2G01590	chlororespiratory reduction 3	AGI	Description
AT5G35220	Peptidase M50 family protein	AT2G26670	AT2G26670
AT1G10960	Ferredoxin-1, chloroplastic	AT5G18660	AT5G18660
AT4G28730	Glutaredoxin-C5, chloroplastic	AT2G30390	Ferrochelatase-2, chloroplastic
AT5G57030	Lycopene epsilon cyclase, chloroplastic	AT5G57030	Lycopene epsilon cyclase, chloroplastic
AT3G54900	Monothiol glutaredoxin-S14, chloroplastic	AT3G59400	Tetrapyrrole-binding protein, chloroplastic
AT1G55670	Photosystem I reaction center subunit V, chloroplastic	AT4G32770	Tocopherol cyclase, chloroplastic
AT4G21280	Photosystem II 22 kDa protein, chloroplastic	AT5G51110	transducin/WD40 domain-containing protein
AT2G05620	Protein PROTON GRADIENT REGULATION 5, chloroplastic	AT5G03300	Adenosine kinase 2
AT3G02730	Thioredoxin F-type 1, chloroplastic	AT3G11750	Dihydroneopterin aldolase
AT3G51030	Thioredoxin H-type 1	AT1G30520	acyl-activating enzyme 14
Cluster 3	Enrichment score: 1.67	AT3G55630	DHFS-FPGS homolog D
AGI	Description	AT4G26520	Fructose-bisphosphate aldolase, cytoplasmic isozyme
AT5G06290	2-Cys peroxiredoxin BAS1-like, chloroplastic	AT1G53240	Malate dehydrogenase 1, mitochondrial
AT1G64500	glutaredoxin-like protein	AT1G55670	Photosystem I reaction center subunit V, chloroplastic
AT1G76080	thioredoxin-like protein CDSP32	AT1G71100	Probable ribose-5-phosphate isomerase
AT2G15290	translocon at inner membrane of chloroplasts 21	Cluster 4	Enrichment score: 1.43
AT1G05200	Glutamate receptor 3.4	AGI	Description
AT4G28730	Glutaredoxin-C5, chloroplastic	AT5G06290	2-Cys peroxiredoxin BAS1-like, chloroplastic
AT5G67330	Metal transporter Nramp4	AT1G13440	Glyceraldehyde-3-phosphate dehydrogenase, key enzyme in glycolysis
AT3G54900	Monothiol glutaredoxin-S14, chloroplastic	AT3G12580	heat shock protein 70-4
AT3G26060	Peroxiredoxin Q, chloroplastic	AT3G22231	AT3G22231
AT3G52960	Peroxiredoxin-2E, chloroplastic	AT4G14400	AT4G14400
AT3G02730	Thioredoxin F-type 1, chloroplastic	AT4G26850	Encodes a novel protein involved in ascorbate biosynthesis, defense response by callose deposition in cell wall and JA
AT3G51030	Thioredoxin H-type 1	AT1G53240	Malate dehydrogenase 1, mitochondrial
AT5G48930	hydroxycinnamoyl-CoA shikimate/quinate hydroxycinnamoyl transferase, involved in response to wounding	AT2G38470	Probable WRKY transcription factor 33
AT3G05030	Sodium/hydrogen exchanger 2	AT1G80840	Probable WRKY transcription factor 40
Cluster 4	Enrichment score: 1.51	AT3G56400	Probable WRKY transcription factor 70
AGI	Description
AT2G01590	chlororespiratory reduction 3
AT1G55670	Photosystem I reaction center subunit V, chloroplastic
AT2G05620	Protein PROTON GRADIENT REGULATION 5, chloroplastic
AT5G35220	Peptidase M50 family protein
AT5G57030	Lycopene epsilon cyclase, chloroplastic
AT4G21280	Photosystem II 22 kDa protein, chloroplastic
AT1G32550	Encodes FdC2, a ferredoxin protein
AT1G10960	Ferredoxin-1, chloroplastic
AT4G28730	Glutaredoxin-C5, chloroplastic
AT3G54900	Monothiol glutaredoxin-S14, chloroplastic
AT3G02730	Thioredoxin F-type 1, chloroplastic
AT3G51030	Thioredoxin H-type 1
Cluster 5	Enrichment score: 1.46
AGI	Description
AT5G06290	2-Cys peroxiredoxin BAS1-like, chloroplastic
AT1G13440	Glyceraldehyde-3-phosphate dehydrogenase, key enzyme in glycolysis
AT2G27040	argonaute 4
AT3G12580	heat shock protein 70-4
AT4G26850	Encodes a novel protein involved in ascorbate biosynthesis, defense response by callose deposition in cell wall and JA
AT5G59890	Actin-depolymerizing factor 4
AT5G44030	Cellulose synthase A catalytic subunit 4 [UDP-forming]
AT1G55020	Lipoxygenase 1
AT5G67330	Metal transporter Nramp4
AT3G52960	Peroxiredoxin-2E, chloroplastic
AT1G12820	Protein AUXIN SIGNALING F-BOX 3
Cluster 6	Enrichment score: 1.35
AGI	Description
AT2G45340	putative leucine-rich repeat transmembrane protein kinase
AT3G03770	leucine-rich repeat protein kinase-like protein
AT3G28040	probably inactive leucine-rich repeat receptor-like protein kinase
AT3G49670	receptor-like kinase BAM2
AT5G51560	leucine-rich repeat protein kinase-like protein
AT2G37710	receptor-like kinase
AT2G31440	Gamma-secretase subunit APH1-like
AT1G05200	Glutamate receptor 3.4
AT3G08680	Probable inactive receptor kinase
AT5G58300	Probable inactive receptor kinase
AT3G17840	Probable inactive receptor kinase
AT4G34220	Receptor protein kinase-like protein
